# Supplementary material for: Depth-Independent Reproduction in the Reef Coral Porites astreoides from Shallow to Mesophotic Zones
Source: PLoS One. 2016 Jan 20;11(1):e0146068. doi: 10.1371/journal.pone.0146068 (PMC4720483; doi:10.1371/journal.pone.0146068)
Supplement: S1 Dataset — Weekly gamete and planulae presence/absence in coral tissues and planulae densities. (XLSX) [file pone.0146068.s001.xlsx]

## Sheet: GametePlanulaOccurance
Site	Depth	Week	Per_eggs	Per_sperm	Per_plan	Date
FL	Mid	1	1	0	0	2011-04-14
FL	Mid	2	1	0.4	0.8	2011-04-22
FL	Mid	3	1	0.6	0.8	2011-04-29
FL	Mid	4	1	0.333333	0.333333	2011-05-05
FL	Mid	5	1	0.2	0.2	2011-05-12
GB	Shallow	1	0.8	0	0	2011-04-16
GB	Shallow	2	0.8	0.6	0.6	2011-04-22
GB	Shallow	3	0.857143	0.571429	0.714286	2011-05-02
GB	Shallow	4	1	0	0.833333	5/6/22011
GB	Shallow	5	1	0.8	0.2	2011-05-13
BP	Meso	1	0.8	0	0	2011-04-14
BP	Meso	2	1	0.2	1	2011-04-22
BP	Meso	3	0.8	0.4	0.8	2011-04-27
BP	Meso	4	0.8	0.4	0.2	2011-05-04
BP	Meso	5	1	0.4	0.6	2011-05-12

## Sheet: PlanulaeDensity
Site	Depth	Week	Sample	Slide	Plan.cm2
FL	Mid	1	P1	1	0
FL	Mid	1	P2	1	0
FL	Mid	1	P3		0
FL	Mid	1	P4		0
FL	Mid	1	P5		0
FL	Mid	2	P6		4.48934
FL	Mid	2	P7		0
FL	Mid	2	P8		21.8416
FL	Mid	2	P9		24.9405
FL	Mid	2	P10		23.4607
FL	Mid	3	P11		0
FL	Mid	3	P12		0
FL	Mid	3	P13		11.9513
FL	Mid	3	P14		0
FL	Mid	3	P15		6.92953
FL	Mid	4	P16		0
FL	Mid	4	P17		2.292
FL	Mid	4	P18		5.06637
FL	Mid	4	P19		0
FL	Mid	4	P20		0
FL	Mid	4	PQ		0
FL	Mid	5	P21		0
FL	Mid	5	P22		0
FL	Mid	5	P23		0
FL	Mid	5	P24		0.860585
FL	Mid	5	P25		0
GB	Meso	1	P1		0
GB	Meso	1	P2		0
GB	Meso	1	P3		0
GB	Meso	1	P4		0
GB	Meso	1	P5		0
GB	Meso	2	P6		3.04804
GB	Meso	2	P7		13.5029
GB	Meso	2	P9		0
GB	Meso	2	P10		0
GB	Meso	3	P16		16.3927
GB	Meso	3	P17		8.58609
GB	Meso	3	P18		2.97992
GB	Meso	3	PB		21.7043
GB	Meso	3	PC		37.7807
GB	Meso	4	P20		12.0863
GB	Meso	4	P22		3.00738
GB	Meso	4	P23		3.65611
GB	Meso	4	P25		4.52735
GB	Meso	4	P26		13.5619
GB	Meso	4	PA		17.3947
GB	Meso	5	P30		0
GB	Meso	5	P31		0
GB	Meso	5	P32		0
GB	Meso	5	P33		0
GB	Meso	5	P34		0.535906
BP	Shallow	1	P1		0
BP	Shallow	1	P2		0
BP	Shallow	1	P3		0
BP	Shallow	1	P4		0
BP	Shallow	1	P5		0
BP	Shallow	2	P6(2)		3.88485
BP	Shallow	2	P7		26.4651
BP	Shallow	2	P8		9.89609
BP	Shallow	2	P9		12.1566
BP	Shallow	2	P10		14.0263
BP	Shallow	3	P11		8.93515
BP	Shallow	3	P12		0
BP	Shallow	3	P13		3.09524
BP	Shallow	3	P14		0
BP	Shallow	3	P15		0
BP	Shallow	4	P16		0
BP	Shallow	4	P17		4.63833
BP	Shallow	4	P18		0
BP	Shallow	4	P19		0
BP	Shallow	4	P20		0
BP	Shallow	5	P21		8.43763
BP	Shallow	5	P22		0.559441
BP	Shallow	5	P23		0.714669
BP	Shallow	5	P24		3.88878
BP	Shallow	5	P25		0

## Sheet: ColonyInformation
Site/sample	Date collected	Strata	Depth (ft)	Depth (m)	Width	Length	Height	Area (cm2)
FL1-P1	2011-04-14	Mid	63	19.2024	20	15	12	603.858
FL1-P2	2011-04-14	Mid	63	19.2024	25	15	10	623.443
FL1-P3	2011-04-14	Mid	62	18.8976	25	15	10	623.443
FL1-P4	2011-04-14	Mid	62	18.8976	20	14	17	778.382
FL1-P5	2011-04-14	Mid	60	18.288	14	5	5	144.021
FL2-P6	2011-04-22	Mid	61	18.5928	20	18	12	668.764
FL2-P7	2011-04-22	Mid	58	17.6784	16	15	7	353.224
FL2-P8	2011-04-22	Mid	57	17.3736	16	12	6	277.864
FL2-P9	2011-04-22	Mid	54	16.4592	30	35	8	1136.31
FL2-P10	2011-04-22	Mid	55	16.764	13	11	8	277.849
FL3-P11	2011-04-29	Mid	52	15.8496	12	12.5	5	207.44
FL3-P12	2011-04-29	Mid	52	15.8496	11	10	8	236.093
FL3-P13	2011-04-29	Mid	62	18.8976	22	20	12	759.449
FL3-P14	2011-04-29	Mid	56	17.0688	15	9	5	198.864
FL3-P15	2011-04-29	Mid	53	16.1544	12.5	8	4	139.818
Flat Key Aquarium 1	2011-04-29	Mid	60	18.288	11	8	4	126.437
Flat Key Aquarium 2	2011-04-29	Mid	64	19.5072	8	8	4	100.531
Flat Key Aquarium 3	2011-04-29	Mid	59	17.9832	14	10	7	251.295
FL4-P16	2011-05-05	Mid	57	17.3736	22	18	14	801.384
FL4-P17	2011-05-05	Mid	61	18.5928	11	8	6	167.09
FL4-P18	2011-05-05	Mid	64	19.5072	26	21	17	1135.29
FL4-P19	2011-05-05	Mid	61	18.5928	17	12	8	352.386
FL4-P20	2011-05-05	Mid	61	18.5928	15	15	9	401.401
FL4-PA	2011-05-05	Mid	57	17.3736	17	13	11	467.638
FL5-P21	2011-05-12	Mid	61	18.5928	22	19.5	10	659.736
FL5-P22	2011-05-12	Mid	66	20.1168	25	22	11	830.26
FL5-P23	2011-05-12	Mid	65	19.812	22.5	14.5	8	485.419
FL5-P24	2011-05-12	Mid	65	19.812	34	24	12.5	1194.31
FL5-P25	2011-05-12	Mid	61	18.5928	20	20	11	670.606
BP1-P1	2011-04-14	Shallow	22	6.7056	15	14	7	322.638
BP1-P2	2011-04-14	Shallow	23	7.0104	13	10	5	189.299
BP1-P3	2011-04-14	Shallow	23	7.0104	15	13	8	337.466
BP1-P4	2011-04-14	Shallow	22	6.7056	15	16	18	734.626
BP1-P5	2011-04-14	Shallow	23	7.0104	10	10	10	268.321
BP2-P6	2011-04-22	Shallow	24	7.3152	20	19	7	488.776
BP2-P7	2011-04-22	Shallow	22	6.7056	17	11	8	336.555
BP2-P8	2011-04-22	Shallow	20	6.096	12	10	6	201.535
BP2-P9	2011-04-22	Shallow	19	5.7912	21	10	9	415.824
BP2-P10	2011-04-22	Shallow	21	6.4008	10	10	7	200.325
BP3-P11	2011-04-27	Shallow	20	6.096	18	11	12	483.272
BP3-P12	2011-04-27	Shallow	20	6.096	16	15	18	734.626
BP3-P13	2011-04-27	Shallow	19	5.7912	27	19	27	1640.68
BP3-P14	2011-04-27	Shallow	20	6.096	16	10	10	365.553
BP3-P15	2011-04-27	Shallow	21	6.4008	22	14	5	359.807
Black Point Aquarium 1	2011-04-27	Shallow	21	6.4008	13	10	7	238.254
Black Point Aquarium 2	2011-04-27	Shallow	23	7.0104	11	8	5	146.381
Black Point Aquarium 3	2011-04-27	Shallow	22	6.7056	13	10	8	263.695
BP4-P16	2011-05-04	Shallow	20	6.096	24	22	15	1003.88
BP4-P17	2011-05-04	Shallow	25	7.62	16	15	9	418.537
BP4-P18	2011-05-04	Shallow	24	7.3152	22	14	4	327.656
BP4-P19	2011-05-04	Shallow	25	7.62	14	13	6	265.26
BP4-P20	2011-05-04	Shallow	23	7.0104	21	12	13	601.328
BP5-P21	2011-05-12	Shallow	22	6.7056	28	16	11	753.317
BP5-P22	2011-05-12	Shallow	25	7.62	16	14	5	277.817
BP5-P23	2011-05-12	Shallow	22	6.7056	13.5	13.5	11	411.94
BP5-P24	2011-05-12	Shallow	23	7.0104	27	22	10	827.865
BP5-P25	2011-05-12	Shallow	23	7.0104	17.5	15	11	515.5
GB1-P1	2011-04-16	Mesophotic	111	33.8328	12	12	9	304.501
GB1-P2	2011-04-16	Mesophotic	112	34.1376	15	18	12	561.997
GB1-P3	2011-04-16	Mesophotic	111	33.8328	10	20	14	576.083
GB1-P4	2011-04-16	Mesophotic	113	34.4424	10	13	7	238.254
GB1-P5	2011-04-16	Mesophotic	114	34.7472	13	18	14	592.737
GB2-P6	2011-04-22	Mesophotic	119	36.2712	27	14	7	509.799
GB2-P7	2011-04-22	Mesophotic	120	36.576	14	11	9	320.044
GB2-P8	2011-04-22	Mesophotic	120	36.576	7	7	5	99.7128
GB2-P9	2011-04-22	Mesophotic	119	36.2712	14	12	8	307.068
GB2-P10	2011-04-22	Mesophotic	120	36.576	13	11	8	277.849
GB3-P15	2011-05-02	Mesophotic	118	35.9664	19	10	10	416.854
GB3-P16	2011-05-02	Mesophotic	121	36.8808	25	25	23	1562.17
GB3-P17	2011-05-02	Mesophotic	120	36.576	24	16	5	425.897
GB3-P18	2011-05-02	Mesophotic	119	36.2712	20	15	12	603.858
GB3-P19	2011-05-02	Mesophotic	118	35.9664	16	13	11	448.836
GB3-P20	2011-05-02	Mesophotic	118	35.9664	40	36	30	3181.82
GB3-P21	2011-05-02	Mesophotic	119	36.2712	26	21	9	733.701
Grammanik Aquarium 1	2011-05-02	Mesophotic	118	35.9664	12	10	6.5	213.387
Grammanik Aquarium 2	2011-05-02	Mesophotic	118	35.9664	10	8	4	117.653
Grammanik Aquarium 3	2011-05-02	Mesophotic	117	35.6616	16.5	16.5	10.5	507.238
GB4-P22	2011-05-06	Mesophotic	114	34.7472	18	15	7	384.517
GB4-P23	2011-05-06	Mesophotic	114	34.7472	15	15	15	603.721
GB4-P24	2011-05-06	Mesophotic	118	35.9664	18	13	4	260.96
GB4-P25	2011-05-06	Mesophotic	114	34.7472	21	17	12	668.606
GB4-P26	2011-05-06	Mesophotic	119	36.2712	15	12	12	443.066
GB4-PA	2011-05-06	Mesophotic	117	35.6616	30	13	10	676.635
GB5-P30	2011-05-13	Mesophotic	117	35.6616	25	21	8	667.181
GB5-P31	2011-05-13	Mesophotic	118	35.9664	20	18	13	710.561
GB5-P32	2011-05-13	Mesophotic	119	36.2712	26	12	9	536.789
GB5-P33	2011-05-13	Mesophotic	119	36.2712	21.5	17	9	555.826
GB5-P34	2011-05-13	Mesophotic	120	36.576	22	22	6	544.623
